# Supplementary material for: Complete Recovery of Acanthamoeba Motility among Surviving Organisms after Contact Lens Care Disinfection
Source: Microorganisms. 2023 Jan 23;11(2):299. doi: 10.3390/microorganisms11020299 (PMC9965617; doi:10.3390/microorganisms11020299)
Supplement: Supplementary file 1 [file microorganisms-11-00299-s001.zip]

Archive with 2 entries (2 files):
- microorganisms-2144684-supplementary.pdf
- microorganisms-2144864-supplementary Video S1.mp4
